# Supplementary material for: Profiling of plasma extracellular vesicles identifies proteins that strongly associate with patient’s global assessment of disease activity in rheumatoid arthritis
Source: Front Med (Lausanne). 2024 Jan 11;10:1247778. doi: 10.3389/fmed.2023.1247778 (PMC10808582; doi:10.3389/fmed.2023.1247778)
Supplement: Supplementary file 1 [file Table_1.xlsx]

## Sheet: Blad1
Pat code	Vial code	RUN nr	Date of RUN	Phenotype	Used in analysis
HC-1	165	1	2022-01-04	HC	Y
HC-2	241	1	2022-01-04	HC	Y
HC-3	240	1	2022-01-04	HC	Y
HC-4	248	1	2022-01-04	HC	Y
HC-5	260	1	2022-01-04	HC	Y
HC-6	261	1	2022-01-04	HC	Y
HC-7	336	1	2022-01-04	HC	Y
HC-8	404	1	2022-01-04	HC	Y
HC-9	243	1	2022-01-04	HC	Y
RA-18	362	1	2022-01-04	RA	Y
RA-19	352	1	2022-01-04	RA	Y
RA-20	384	1	2022-01-04	RA	Y
RA-21	167	1	2022-01-04	RA	Y
RA-22	371	1	2022-01-04	RA	Y
RA-23	338	1	2022-01-04	RA	Y
RA-24	344	1	2022-01-04	RA	Y
RA-25	379	1	2022-01-04	RA	Y
RA-26	292	1	2022-01-04	RA	Y
OA-1	88	1	2022-01-04	Osteoarthritis	N
OA-2	280	1	2022-01-04	Osteoarthritis	N
OA-3	281	1	2022-01-04	Osteoarthritis	N
OA-4	382	1	2022-01-04	Osteoarthritis	N
OA-5	87	1	2022-01-04	Osteoarthritis	N
OA-6	160	1	2022-01-04	Osteoarthritis	N
OA-7	158	1	2022-01-04	Osteoarthritis	N
OA-8	183	1	2022-01-04	Osteoarthritis	N
OA-9	277	1	2022-01-04	Osteoarthritis	N
OA-10	274	1	2022-01-04	Osteoarthritis	N
OA-11	354	1	2022-01-04	Systemic sclerosis	N
SSc-1	134	1	2022-01-04	Systemic sclerosis	N
SSc-2	135	1	2022-01-04	Systemic sclerosis	N
SSc-3	137	1	2022-01-04	Systemic sclerosis	N
SSc-4	136	1	2022-01-04	Systemic sclerosis	N
SSc-5	133	1	2022-01-04	Systemic sclerosis	N
SSc-6	132	1	2022-01-04	Systemic sclerosis	N
SSc-7	138	1	2022-01-04	Systemic sclerosis	N
RA-2	1	2	2022-08-22	RA	Y
RA-1	2	2	2022-08-22	RA	Y
RA-4	3	2	2022-08-22	RA	Y
RA-5	4	2	2022-08-22	RA	Y
RA-6	5	2	2022-08-22	RA	Y
RA-7	6	2	2022-08-22	RA	Y
RA-8	7	2	2022-08-22	RA	Y
RA-17	8	2	2022-08-22	RA	Y
RA-9	9	2	2022-08-22	RA	Y
RA-10	10	2	2022-08-22	RA	Y
RA-11	11	2	2022-08-22	RA	Y
RA-12	12	2	2022-08-22	RA	Y
RA-13	13	2	2022-08-22	RA	Y
RA-14	14	2	2022-08-22	RA	Y
RA-3	15	2	2022-08-22	RA	Y
RA-15	16	2	2022-08-22	RA	Y
RA-16	18	2	2022-08-22	RA	Y
RA-27	17	2	2022-08-22	RA	N
HC-10	19	2	2022-08-22	HC	N
HC-11	20	2	2022-08-22	HC	N
